# Supplementary material for: Modulation of antibiotic sensitivity and biofilm formation in Pseudomonas aeruginosa by interspecies signal analogues
Source: Nat Commun. 2019 May 27;10:2334. doi: 10.1038/s41467-019-10271-4 (PMC6536496; doi:10.1038/s41467-019-10271-4)
Supplement: Supplementary file 3 — Source Data [file 41467_2019_10271_MOESM3_ESM.xlsx]

## Sheet: 1C
pmrAB gene expression
pmrAB gene expression
	Rep 1	Rep 2	Rep 3	Average	SD
Full length	31300	29100	29800	30066.7	1123.98
∆1-35	30800	32800	32600	32066.7	1101.51
∆1-40	29800	31800	31500	31033.3	1078.58
∆1-82	29700	27800	29800	29100	1126.94
∆1-104	31100	31500	33200	31933.3	1115.05
∆1-114	32200	30500	29900	30866.7	1193.04
∆1-136	1680	780	840	1100	503.19
∆1-143	420	1420	870	903.333	500.833

## Sheet: 1D
pmrAB-GFP-Rep1
DSF Concentration (uM)	0	0.01	0.1	1	5	10	50	100	150	200
WT	100	8000	9000	15000	25000	35000	50000	55000	60000	60000
T121A	100	100	100	500	2500	5000	10000	35000	50000	50000
L123A	100	100	100	400	1500	3000	10000	32000	40000	50000
L128A	100	100	100	300	2000	2000	5000	38000	40000	50000
T121A/L123A/L128A	100	100	100	100	100	100	1000	1000	10000	10000
Rep2
DSF Concentration (uM)	0	0.01	0.1	1	5	10	50	100	150	200
WT	100	7000	7000	12000	29000	33000	49000	57000	63000	61000
T121A	100	200	200	400	2500	4800	9000	37000	46000	48000
L123A	200	100	200	500	1400	3200	1000	30000	35000	45000
L128A	200	100	200	200	1800	2200	4500	40000	37000	53000
T121A/L123A/L128A	100	100	100	100	100	400	800	900	12000	10000
Rep3
DSF Concentration (uM)	0	0.01	0.1	1	5	10	50	100	150	200
WT	200	8000	10000	14000	24000	38000	48000	53000	58000	62000
T121A	200	100	100	400	2300	5500	11000	43000	48000	50000
L123A	100	200	100	400	1600	3800	9400	32000	36000	44000
L128A	100	200	200	300	2000	2200	4700	50000	53000	55000
T121A/L123A/L128A	100	100	200	100	100	200	900	900	18000	22000
Average
DSF Concentration (uM)	0	0.01	0.1	1	5	10	50	100	150	200
WT	133.333	7666.67	8666.67	13666.7	26000	35333.3	49000	55000	60333.3	61000
SD	57.735	577.35	1527.53	1527.53	2645.75	2516.61	1000	2000	2516.61	1000
T121A	133.333	133.333	133.333	433.333	2433.33	5100	10000	38333.3	48000	49333.3
SD	57.735	57.735	57.735	57.735	115.47	360.555	1000	4163.33	2000	1154.7
L123A	133.333	133.333	133.333	433.333	1500	3333.33	6800	31333.3	37000	46333.3
SD	57.735	57.735	57.735	57.735	100	416.333	5031.9	1154.7	2645.75	3214.55
L128A	133.333	133.333	166.667	266.667	1933.33	2133.33	4733.33	42666.7	43333.3	52666.7
SD	57.735	57.735	57.735	57.735	115.47	115.47	251.661	6429.1	8504.9	2516.61
T121A/L123A/L128A	100	100	133.333	100	100	233.333	900	933.333	13333.3	14000
SD	0	0	57.735	0	0	152.753	100	57.735	4163.33	6928.2

## Sheet: 2B
Compound activity using 0.01 uM
						Relative Fluorescence units/Optical Density
Compound	rep1	rep2	rep3		Compound	mean	SD
C1	8000	7000	8000		C1	7666.67	577.35
C2	7000	8000	7000		C2	7333.33	577.35
C3	8000	7000	8000		C3	7666.67	577.35
C4	6500	7000	8000		C4	7166.67	763.763
C5	8000	8500	7000		C5	7833.33	763.763
C6	8000	7500	8000		C6	7833.33	288.675
C7	6500	7000	7500		C7	7000	500
C8	9000	9500	9000		C8	9166.67	288.675
C9	9000	10000	9500		C9	9500	500
C10	9000	9500	9000		C10	9166.67	288.675
C11	10000	10000	11000		C11	10333.3	577.35
C12	700	1000	1000		C12	900	173.205
C13	500	500	500		C13	500	0
C14	500	500	450		C14	483.333	28.8675
C15	400	500	400		C15	433.333	57.735
C16	200	200	300		C16	233.333	57.735
C17	400	300	400		C17	366.667	57.735
C18	5000	3000	5000		C18	4333.33	1154.7
C19	4000	5000	5000		C19	4666.67	577.35
C20	500	600	500		C20	533.333	57.735
C21	200	300	200		C21	233.333	57.735
C22	150	100	150		C22	133.333	28.8675
C23	300	200	300		C23	266.667	57.735
C24	200	250	300		C24	250	50
C25	100	100	150		C25	116.667	28.8675
C26	150	200	250		C26	200	50
C27	200	150	150		C27	166.667	28.8675
C28	150	150	200		C28	166.667	28.8675

## Sheet: 2C
pmrAB-GFP-Rep1
Compound Concentration (uM)	0	0.001	0.01	0.1	1	5	10	50	100	150	200
WT+DSF	100	1000	8000	9000	15000	25000	35000	50000	55000	60000	60000
WT+C11	100	3000	10000	15000	30000	40000	50000	60000	60000	60000	60000
T121A/L123A/L128A+DSF	100	100	100	100	100	100	100	1000	1000	9000	9000
T121A/L123A/L128A+C11	100	100	100	100	100	100	100	1000	1000	10000	10000
Rep2
Compound Concentration (uM)	0	0.001	0.01	0.1	1	5	10	50	100	150	200
WT+DSF	200	800	9000	12000	18000	28000	37000	45000	49000	60000	55000
WT+C11	100	4000	8000	13000	27000	36000	52000	57000	62000	61000	60000
T121A/L123A/L128A+DSF	100	200	200	200	100	100	400	900	2300	11000	10000
T121A/L123A/L128A+C11	200	100	100	200	200	100	300	800	900	11000	13000
Rep3
Compound Concentration (uM)	0	0.001	0.01	0.1	1	5	10	50	100	150	200
WT+DSF	200	1100	8000	8000	13000	22000	33000	44000	52000	58000	63000
WT+C11	100	3000	12000	14000	26000	43000	52000	58000	60000	55000	62000
T121A/L123A/L128A+DSF	200	100	100	200	100	100	200	900	1200	13000	15000
T121A/L123A/L128A+C11	100	100	100	200	100	200	200	1300	2500	9000	11000
Average
Compound Concentration (uM)	0	0.001	0.01	0.1	1	5	10	50	100	150	200
WT+DSF	166.667	966.667	8333.33	9666.67	15333.3	25000	35000	46333.3	52000	59333.3	59333.3
SD	57.735	152.753	577.35	2081.67	2516.61	3000	2000	3214.55	3000	1154.7	4041.45
WT+C11	100	3333.33	10000	14000	27666.7	39666.7	51333.3	58333.3	60666.7	58666.7	60666.7
SD	0	577.35	2000	1000	2081.67	3511.88	1154.7	1527.53	1154.7	3214.55	1154.7
T121A/L123A/L128A+DSF	133.333	133.333	133.333	166.667	100	100	233.333	933.333	1500	11000	11333.3
SD	57.735	57.735	57.735	57.735	0	0	152.753	57.735	700	2000	3214.55
T121A/L123A/L128A+C11	133.333	100	100	166.667	133.333	133.333	200	1033.33	1466.67	10000	11333.3
SD	57.735	0	0	57.735	57.735	57.735	100	251.661	896.289	1000	1527.53

## Sheet: 3A
Compound interferance using 10 uM
Wild-type Background						Relative Fluorescence units/Optical Density
Compound	rep1	rep2	rep3		Compound	mean	SD
C1	8010	7490	7990		C1	7830	294.618
C2	8020	8030	7020		C2	7690	580.259
C3	8040	7010	7980		C3	7676.67	578.129
C4	8040	7030	8040		C4	7703.33	583.124
C5	8000	8490	6990		C5	7826.67	764.875
C6	7990	7510	8040		C6	7846.67	292.632
C7	6510	7010	7490		C7	7003.33	490.034
C8	9000	9520	8990		C8	9170	303.15
C9	8990	9980	9500		C9	9490	495.076
C10	9020	9510	9010		C10	9180	285.832
C11	9980	9920	10960		C11	10286.7	583.895
C12	720	990	1010		C12	906.667	161.967
C13	8020	6990	8980		C13	7996.67	995.205
C14	7990	3010	3970		C14	4990	2642.04
C15	8040	5020	5980		C15	6346.67	1543.03
C16	7980	4980	8040		C16	7000	1749.63
C17	7970	5030	8020		C17	7006.67	1712.03
C18	7980	5020	5040		C18	6013.33	1703.21
C19	7960	5020	5000		C19	5993.33	1703.21
C20	7970	6040	5020		C20	6343.33	1498.21
C21	8040	3020	4990		C21	5350	2529.29
C22	3020	4020	3480		C22	3506.67	500.533
C23	500	500	300		C23	433.333	115.47
C24	200	250	300		C24	250	50
C25	1200	1990	1490		C25	1560	399.625
C26	990	1010	2010		C26	1336.67	583.21
C27	8020	6990	7980		C27	7663.33	583.467
C28	6970	8010	7040		C28	7340	581.292

## Sheet: 3B
Dose of synthetic compounds (uM) Rep1	0	0.01	0.1	1	5	10	50	100
Relative Fluorescence units/Optical Density
WT	100	100	100	100	100	100	100	100
WT+DSF (50 µM)	9500	9000	9000	9000	9000	9000	9000	9000
WT+DSF+C12	9000	9000	8000	1000	500	500	500	500
WT+DSF+C23	9000	9000	500	400	400	400	400	400
WT+DSF+C24	9000	9000	5000	300	300	300	300	300
Rep2
Dose of synthetic compounds (uM)	0	0.01	0.1	1	5	10	50	100
WT	100	100	100	200	200	100	200	200
WT+DSF (50 µM)	11000	10000	9500	9000	8800	8500	7800	8000
WT+DSF+C12	11000	9500	8400	1500	800	600	500	500
WT+DSF+C23	9800	8800	600	600	400	400	300	300
WT+DSF+C24	10000	9000	5200	800	400	300	300	200
Rep3
Dose of synthetic compounds (uM) Rep1	0	0.01	0.1	1	5	10	50	100
WT	100	200	100	100	200	100	100	100
WT+DSF (50 µM)	9800	9000	9200	9300	8800	8800	8700	9100
WT+DSF+C12	10000	8900	7000	2000	600	600	400	400
WT+DSF+C23	9500	9000	1200	600	500	500	400	300
WT+DSF+C24	9300	9200	4700	700	300	300	200	200
Average (50 µM)
Dose of synthetic compounds (uM) Rep1	0	0.01	0.1	1	5	10	50	100
WT	100	133.333	100	133.333	166.667	100	133.333	133.333
SD	0	57.735	0	57.735	57.735	0	57.735	57.735
WT+DSF	10100	9333.33	9233.33	9100	8866.67	8766.67	8500	8700
SD	793.725	577.35	251.661	173.205	115.47	251.661	624.5	608.276
WT+DSF+C12	10000	9133.33	7800	1500	633.333	566.667	466.667	466.667
SD	1000	321.455	721.11	500	152.753	57.735	57.735	57.735
WT+DSF+C23	9433.33	8933.33	766.667	533.333	433.333	433.333	366.667	333.333
SD	404.145	115.47	378.594	115.47	57.735	57.735	57.735	57.735
WT+DSF+C24	9433.33	9066.67	4966.67	600	333.333	300	266.667	233.333
SD	513.16	115.47	251.661	264.575	57.735	0	57.735	57.735

## Sheet: 3D
	PAO1+DSF					PAO1+DSF+C23
	Rep1	Rep2	Rep3	average		Rep1	Rep2	Rep3	average
PA0806	2	1.41421	1.41421	1.5874	PA0806	1.7411	2.2974	2.2974	2.09459
PA0901	-3.4822	-4	-3.4822	-3.64689	PA0901	-2.46229	-2.2974	-2	-2.24492
PA1560	2.46229	1.86607	1.1487	1.7411	PA1560	1.31951	1.7411	1.31951	1.44727
PA2966	-2.14355	-3.24901	-2.46229	-2.7007	PA2966	1.07177	1.41421	1.51572	1.31951
PA4358	4.28709	4.92458	4.3873	4.8121	PA4358	1.6245	2.2974	1.23114	1.66248
PA4359	6.06287	6.49802	6.9644	6.49802	PA4359	2.14355	2.82843	2.89454	2.57874
PA4599	4.59479	4.28709	5.27803	4.70219	PA4599	-2	-1.7411	-2.2974	-2
PA4774	3.73213	3.4822	4.28709	3.81937	PA4774	1.31951	1.41421	1.31951	1.35035
PA4775	3.4822	2.14355	3.73213	2.89454	PA4775	1.07177	1.1487	1.23114	1.09682
PA4776	3.03143	3.03143	4	3.32495	PA4776	-1.86607	-1.31951	-1.51572	-1.55114
PA5505	-4.28709	-7.46426	-6.06287	-5.78908	PA5505	1.6245	1.6245	1.51572	1.5874

## Sheet: 4A
cfu count
	Rep 1	Rep 2	Rep 3	Rep 4	Rep 5	Rep 6	Average	SD
PAO1	10200000	12300000	9940000	9840000	9220000	9960000	1.02433e+07	1.05962e+06
PAO1+DSF	21100000	21200000	19600000	19700000	18500000	19800000	1.99833e+07	1.01866e+06
PAO1+C23	172000	147000	128000	96000	149000	214000	151000	39960
PAO1+DSF+C23	204000	87000	187000	146000	69000	27000	120000	70085.7

## Sheet: 4B
CVC biofilm biomass
	Rep 1	Rep 2	Rep 3	Average	SD
PAO1	3.44	2.87	2.98	3.09667	0.302379
PAO1+DSF	5.49	6.88	6.22	6.19667	0.695294
PAO1+C23	1.73	1.31	1.47	1.50333	0.211975
PAO1+DSF+C23	0.79	1.75	1.05	1.19667	0.496521

## Sheet: 4C
	Body weight	Lung weight	Count/Lung 10-3	Count/lung			Body weight	Lung weight	Count/Lung 10-3	Count/lung			Body weight	Lung weight	Count/Lung 10-2	Count/lung
PAO1	18	0.4	172.67	1726700		PAO1+DSF	18.3	0.373	129.33	1.2933e+06		PAO1+DSF+C23	19.7	0.388	217	217000
PAO1	17.9	0.378	36.67	366700		PAO1+DSF	18.7	0.352	421.67	4216700		PAO1+DSF+C23	18.3	0.405	56.67	56670
PAO1	18.8	0.342	84.33	843300		PAO1+DSF	20.8	0.338	74.67	746700		PAO1+DSF+C23	18.8	0.428	76.33	76330
PAO1	21	0.311	67.33	673300		PAO1+DSF	19.7	0.41	59	590000		PAO1+DSF+C23	17.5	0.376	155.33	155330
PAO1	19.3	0.386	19	190000		PAO1+DSF	21	0.394	35.67	356700		PAO1+DSF+C23	20.9	0.322	429	429000
PAO1	17.8	0.355	57.67	576700		PAO1+DSF	18.2	0.317	895.67	8956700		PAO1+DSF+C23	17.6	0.314	97.67	97670
average	18.8	0.362	average	729450		average	19.45	0.364	269.335	2693350		average	18.8	0.372167	172	172000
	PAO1	PAO1+DSF	PAO1+DSF+C23
	1726700	1.2933e+06	217000
	366700	4216700	56670
	843300	746700	76330
	673300	590000	155330
	190000	356700	429000
	576700	8956700	97670
Average	729450	2693350	172000
SD	539731	3.38183e+06	138802

[truncated: 19 more sheets: 5B, 6A, 6B, 6C, S1, S3, S4, S5-a, S5-b, S6, S7, S8, S9, S10, S11, S12, Table S1, TableS2, Table S3]
